# Supplementary material for: High Dietary Histamine Induces Digestive Tract Oxidative Damage in Juvenile Striped Catfish (Pangasianodon hypophthalmus)
Source: Antioxidants (Basel). 2022 Nov 17;11(11):2276. doi: 10.3390/antiox11112276 (PMC9686954; doi:10.3390/antiox11112276)
Supplement: Supplementary file 1 [file antioxidants-11-02276-s001.zip]

Archive with 1 entries (1 files):
- antioxidants-1994355-supplementary.pdf
